# Supplementary material for: Potential Oral Microbial Markers for Differential Diagnosis of Crohn’s Disease and Ulcerative Colitis Using Machine Learning Models
Source: Microorganisms. 2023 Jun 26;11(7):1665. doi: 10.3390/microorganisms11071665 (PMC10385744; doi:10.3390/microorganisms11071665)
Supplement: Supplementary file 1 [file microorganisms-11-01665-s001.zip]

Archive with 1 entries (1 files):
- microorganisms-2451477-supplementary.pdf
